# Supplementary material for: Broadly neutralizing and protective nanobodies against SARS-CoV-2 Omicron subvariants BA.1, BA.2, and BA.4/5 and diverse sarbecoviruses
Source: Nat Commun. 2022 Dec 27;13:7957. doi: 10.1038/s41467-022-35642-2 (PMC9792944; doi:10.1038/s41467-022-35642-2)
Supplement: Supplementary file 4 — Source Data [file 41467_2022_35642_MOESM4_ESM.xlsx]

## Sheet: Figure 1
	Pseudovirus Neutralization IC50 (μg/mL)		ELISA OD450
	SARS-CoV-2	SARS-CoV-1	Spike trimer	RBD	NTD	S2
3-F12-1	0.702865	>10	3.1905	0.091	1.568	0.1215
3-1H12-2	4.54149	>10	2.799	0.168	0.486	0.114
3-1E11-2	0.0454208	>10	3.082	1.847	1.7515	0.1745
3-2G10-2	0.0267548	>10	3.2715	0.141	1.85	0.1675
3-2H3-1	0.150929	>10	3.0225	0.1895	1.375	0.1355
3-2E1-1	0.101675	>10	3.0145	0.0945	1.856	0.141
4-1A4-3	0.159123	0.0428259	3.079	3.019	0.011	0.234
3-2H7-3	0.0249399	0.0127057	2.9305	2.671	0.022	0.2635
4-2C10	0.0444564	0.0210809	3.4755	3.2765	0.024	0.3785
4-1H7	0.0594981	0.018317	3.3595	3.2885	0.0215	0.38
4-1A10-1	0.0432732	0.00587412	3.0965	2.961	0.006	0.3325
4-1A10-4	0.0376493	0.039526	3.0425	2.979	0.013	0.331
4-1A1-3	0.0390829	0.00879747	3.1235	3.036	0.0105	0.34
4-2G4-2	0.0583433	0.299854	3.168	2.7985	0.013	0.1615
4-A12-1	0.172221	0.605575	3.341	3.018	0.02	0.176
4-1F5-2	0.0524906	0.01614	3.4005	3.3835	0.0195	0.413
3-2A2-4	0.0459239	0.0155567	3.118	3.1945	0.025	0.402
3-2A2-3	0.131003	0.0132268	3.1525	2.765	0.023	0.345
Nb7	0.253889	0.0356112	3.2365	3.135	0.016	0.0745
Nb3	0.178049	0.0175758	3.12	3.1165	0.021	0.0505
3-2D2-1	0.3145	>10	2.967	0.098	0.059	0.056
3-1F1-3	0.0369383	>10	3.111	0.073	0.017	0.0725
4-F10-1	0.0116453	0.012437	3.4095	3.2595	0.015	0.228
3-2D7-2	0.00917404	>10	3.1035	2.999	0.0205	0.053
3-2E6-1	0.00573531	>10	3.344	3.172	0.017	0.0555
3-1A9-1	0.00520681	>10	3.304	3.204	0.0165	0.062
3-G12-3	0.0284593	>10	3.17	2.9035	0.003	0.01
3-A8-1	0.0330774	>10	3.1975	2.92	0.0085	0.051
3-1C1-4	0.0424015	0.0172426	3.3065	3.215	0.013	0.075
3-C9-3	0.0167809	>10	3.21	0.0595	0.0165	0.0655
3-C9-2	0.0190644	>10	3.218	3.09	0.015	0.05
3-1G12-2	0.0330038	>10	3.274	3.246	0.0195	0.06
3-2H9-1	0.0367169	>10	3.0535	2.9475	0.0165	0.0745
3-1G12-1	0.0312286	>10	3.325	3.321	0.014	0.062
Nb70	0.227015	0.0259795	3.247	3.2165	0.017	0.0865
4-2D4	0.223212	0.0178453	3.501	3.3805	0.0285	0.4805
4-1G7	0.389828	0.0253848	3.501	3.4585	0.018	0.474
4-C8-3	0.144182	0.014778	3.364	3.3085	0.0075	0.3765
4-A8-3	0.25403	0.0126798	3.3835	3.242	0.023	0.628
4-2H3-3	0.390198	0.0288176	3.3235	3.224	0.025	0.532
4-1H3	0.350092	0.019019	3.3455	3.258	0.0235	0.504
4-1B10-3	0.831578	0.0291114	3.3705	3.1645	0.0285	0.391
4-1B10-2	5.39906	9.36781	1.363	0.8665	0.0135	0.0955
4-2H3-4	0.423482	0.0180535	3.2765	3.2865	0.021	0.5075
4-2C4	0.26775	0.0244676	3.501	3.415	0.028	0.51
4-E10-3	0.166779	0.0185171	3.343	3.1435	0.0125	0.465
4-1A9-1	0.60033	0.0409697	3.235	3.1295	0.0265	0.3785
4-1A2-1	0.86833	0.0299838	3.1025	2.962	0.009	0.364
4-B12-2	0.231256	0.0178245	3.301	3.271	-0.0145	0.344
4-1C7-3	0.759896	0.0267733	3.4345	3.355	0.016	0.2615
4-1C6-4	0.965513	0.020422	3.501	3.275	0.018	0.4
4-1G1-3	1.75263	0.0272532	3.501	3.4025	0.019	0.3295
4-1G1-1	0.575447	0.0352646	3.472	3.371	0.0235	0.332
4-2B10	0.329651	0.00955083	3.44	3.4265	0.0225	0.5185
3-2G6-3	0.135032	0.0106571	3.349	0.0835	0.027	0.441
4-2G4-1	0.0739573	0.0085927	3.3025	3.205	0.02	0.462
4-2C2	0.164132	0.00892165	3.501	3.3125	0.03	0.434
4-1B6-1	0.169211	0.00856358	3.3515	3.2775	0.0165	0.441
4-2E10	0.086568	0.0801486	3.501	3.231	0.016	0.4805
4-1C8-2	0.374342	0.0118601	3.459	3.501	0.0165	0.4665
4-D11-3	0.10017	0.00831088	3.268	3.1975	0.0105	0.3365
4-1H2	0.190482	0.0050111	3.4485	3.334	0.016	0.452
4-1E1-4	0.126502	0.134289	3.478	3.4495	0.018	0.4
4-2H10	0.0860799	0.00561508	3.3235	3.181	0.0215	0.4435
4-2F5	0.0929609	0.0129875	3.347	3.2885	0.0085	0.411
4-1H1	0.0957491	0.11764	3.4515	3.3285	0.0135	0.5105
3-1E11-1	0.169478	>10	3.1125	0.0885	0.143	0.0765
3-1H2-4	0.011282	>10	3.2195	0.116	0.1785	0.0385
3-E12-2	0.303147	>10	2.9635	3.131	0.212	0.065
3-2H10-4	0.157877	>10	2.7925	0.0615	0.375	0.0425
4-2B9	1.63053	0.0337188	3.501	3.3355	0.025	0.5015
4-1C10-4	1.03614	0.0291616	3.501	3.4055	0.016	0.494
4-1H9	0.567883	0.0478422	3.501	3.3175	0.021	0.484
4-1A6-2	0.423923	0.0312028	3.2835	2.968	0.017	0.3585
4-1G8-2	2.63984	0.310359	3.501	3.2735	0.0175	0.4495
4-1G8-4	0.680297	0.037579	3.501	3.443	0.0515	0.4805
4-1A5-2	0.547539	0.0281811	3.238	3.134	0.016	0.385
1-2C6	0.013904	>10	3.213	3.151	0.0225	0.318
1-1F1	0.0302777	>10	3.1185	3.2465	0.0155	0.1155
1-1B1-6	0.0375365	>10	3.0665	3.129	0.016	0.084
1-C2	0.00421855	>10	3.0935	3.167	0.0115	0.0415
1-C3-4	0.00292963	>10	2.8335	2.4525	0.012	0.0505
1-C3-1	1.59694	>10	1.3335	1.3335	0.013	0.0745
1-1G9	0.00946404	>10	2.6745	3.0965	0.017	0.1655
1-E1-4	0.0229907	>10	3.22	3.188	0.013	0.0865
1-E1-1	0.0273919	>10	3.2515	3.205	-0.0075	0.0525
1-2D3-1	0.00586361	>10	2.9295	3.006	0.0175	0.1415
3-1H12-4	0.151563	>10	3.3595	1.8415	1.978	0.1955
1-1B1-5	0.0351703	0.00756199	2.981	3.141	0.0155	0.263
1-2F10-3	0.0488781	0.00611227	3.0795	3.1245	0.0105	0.2495
1-1H3	0.0362278	0.0103134	3.147	3.0945	0.017	0.294
2-1G11-5	0.0532819	0.0700938	3.2705	3.163	0.011	0.2745
1-2A1	0.0488768	0.00424562	3.107	3.114	0.0195	0.283
1-2B1	0.0637374	0.00551657	3.024	3.136	0.022	0.309
1-1C7-4	0.0741575	0.00607635	3.1125	3.172	0.017	0.277
1-1A9	0.242583	0.0322682	3.07	3.148	0.0185	0.2175
1-2F2	0.0700112	0.007469	2.9065	3.1465	0.0155	0.262
1-1A7	0.0446067	0.00991727	3.141	3.1865	0.0195	0.351
2-1D11-4	0.0915564	0.0161608	3.166	3.2025	0.011	0.337
4-2H12-1	0.151114	0.699784	3.086	3.141	0.011	0.315
2-1D7-14	0.0455555	0.0205636	3.196	3.1435	0.0065	0.427
1-2E5	0.0518831	0.0385055	3.1495	3.1075	0.013	0.285
2-1A11-2	0.765053	0.0129753	3.19	3.1645	0.012	0.3755
2-1D4-1	0.059759	0.00800808	3.1055	3.1165	0.012	0.3755
1-2B3	0.0725454	0.00601818	3.0815	3.106	0.0215	0.305
1-2D3-3	0.0245699	0.231095	3.0845	3.073	0.0175	0.205
1-G1	0.0791881	0.00593503	3.2255	3.1235	0.008	0.2615
2-2H5-1	0.0183554	0.0177292	3.171	3.2535	0.014	0.2115
2-2F1	0.042079	0.0460085	3.2715	3.221	0.017	0.2465
1-1C2	0.0629279	0.00575496	3.077	3.1035	0.04	0.4645
1-1F11	0.0490764	0.0137687	3.1385	3.046	0.021	0.2405
1-1E4	0.0618824	0.00829652	3.0205	3.002	0.017	0.4085
1-1B10	0.0540667	0.00519981	3.055	3.09	0.016	0.3265
1-2D8	0.0662004	0.00230411	3.083	3.125	0.0125	0.2905
2-E5	0.0385579	0.00388168	3.1735	3.2485	0.013	0.394
1-1G2	0.0660478	0.0083729	3.089	3.0495	0.016	0.296
1-2F8	0.0177709	0.138774	2.894	3.0455	0.012	0.142
1-1E6	0.0164638	0.0269847	3.0585	3.1345	0.02	0.364
1-1E10	0.0632129	0.0358567	3.053	3.0485	0.0185	0.31
1-F6	0.0305914	0.0221706	3.201	3.161	0.0075	0.2595
1-1D2	0.0340351	0.0150524	3.153	3.135	0.0185	0.365
1-2C7	0.0646232	0.00638324	3.085	3.2215	0.034	0.3635
1-B1	0.0599615	0.0256298	3.073	3.1085	0.0105	0.281
1-1A8	0.0175112	0.00950793	3.0655	3.186	0.018	0.3135

## Sheet: Figure 2a
	Nb Competition		IC50±SD (μg/mL)
	ACE2	eCR3022	WT D614G	Alpha B.1.1.7	Beta B.1.351	Gamma P.1	Delta B.1.617.2	Omicron BA.1	Omicron BA.2	Omicron BA.2.12.1	Omicron BA.4/5	Kappa B.1.617.1	Eta B.1.525	Lota B.1.526	Lambda C.37	Epsilon B.1.429	A23.1 Uganda	SARS-CoV-1	Pangolin CoV GD	Pangolin CoV GX	Bat CoV WIV16	Bat CoV RATG13-T372A
1-1H3	1	1	0.0659±0.0123	0.0222±0.0026	0.0377±0.0267	0.0129±0.0079	0.0245±0.0042	BDL	BDL	BDL	BDL	0.0501±0.0241	0.0446±0.0310	0.0498±0.0291	0.0355±0.0167	0.0438±0.0796	0.0378±0.0088	0.0103±0.0062	0.0041±0.0002	0.0508±0.0292	0.0315±0.0183	0.0027±0.0003
1-2A1	1	1	0.0543±0.0118	0.0428±0.0144	0.0164±0.0135	0.0229±0.0215	0.0491±0.0407	BDL	BDL	BDL	BDL	0.0453±0.0127	0.0410±0.0229	0.0358±0.0079	0.0568±0.0301	0.0243±0.0522	0.0601±0.0233	0.0042±0.0019	0.0064±0.0003	0.0286±0.0104	0.0350±0.0042	0.0060±0.0031
1-1F11	1	1	0.0405±0.0157	0.0325±0.0088	0.0179±0.0093	0.0211±0.0147	0.0676±0.0458	BDL	BDL	BDL	BDL	0.0428±0.0036	0.0344±0.0188	0.0452±0.0112	0.0587±0.0479	0.0289±0.0304	0.0868±0.0011	0.0138±0.0067	0.0086±0.0016	1.9179±0.3809	0.2082±0.1034	0.0056±0.0019
2-E5	1	1	0.0583±0.0168	0.0472±0.0067	0.0349±0.0203	0.0242±0.0056	0.0736±0.0411	BDL	BDL	BDL	BDL	0.0410±0.0060	0.0392±0.0067	0.0555±0.0110	0.0568±0.0099	0.0449±0.0027	0.0882±0.0104	0.0385±0.0010	0.0080±0.0012	0.2050±0.0620	0.0110±0.0049	0.0054±0.0001
2-1G11-5	1	1	0.0489±0.0071	0.0378±0.0051	0.0185±0.0093	0.0237±0.0171	0.0876±0.0041	BDL	BDL	BDL	BDL	0.0466±0.0118	0.0416±0.0184	0.0449±0.0049	0.0434±0.0138	0.0332±0.0131	0.0512±0.0098	0.0701±0.0026	0.0081±0.0024	0.0128±0.0225	0.0163±0.0051	0.0044±0.0017
1-1B10	1	1	0.0893±0.0413	0.0389±0.0207	0.0255±0.0146	0.0279±0.0166	0.0500±0.0299	BDL	BDL	BDL	BDL	0.0446±0.0018	0.0456±0.0174	0.0472±0.0135	0.0577±0.0222	0.0307±0.0416	0.0764±0.0244	0.0052±0.0012	0.0100±0.0032	0.4442±0.1388	0.0245±0.0133	0.0185±0.0004
1-B1	1	0.849	0.0450±0.0242	0.0429±0.0096	0.0286±0.0167	0.0215±0.0127	0.0762±0.0350	BDL	BDL	BDL	BDL	0.0547±0.0029	0.0461±0.0183	0.0408±0.0172	0.0489±0.0563	0.0332±0.0452	0.0680±0.0021	0.0256±0.0332	0.0075±0.0029	0.8716±0.3706	0.0429±0.0084	0.0068±0.0028
1-1E4	1	1	0.0516±0.0159	0.0427±0.0102	0.0256±0.0159	0.0319±0.0296	0.0746±0.0232	BDL	BDL	BDL	BDL	0.0552±0.0029	0.0526±0.0227	0.0474±0.0058	0.0776±0.0394	0.0419±0.0547	0.0896±0.0335	0.0083±0.0063	0.0084±0.0002	0.1122±0.1188	0.0262±0.0123	0.0115±0.0057
1-1E10	1	1	0.0383±0.0239	0.0346±0.0132	0.0251±0.0136	0.0313±0.0223	0.0743±0.0229	BDL	BDL	BDL	BDL	0.0562±0.0013	0.0457±0.0124	0.0675±0.0298	0.0672±0.0568	0.0433±0.0270	0.1170±0.0215	0.0359±0.0479	0.0078±0.0016	5.6497±273.7966	0.0913±0.0309	0.0067±0.0043
1-2B1	1	0.8518	0.0621±0.0083	0.0410±0.0164	0.0290±0.0194	0.0376±0.0233	0.0781±0.0166	BDL	BDL	BDL	BDL	0.0587±0.0053	0.0486±0.0166	0.0527±0.0155	0.0922±0.0242	0.0496±0.0376	0.1030±0.0411	0.0055±0.0030	0.0097±0.0014	0.0414±0.0035	0.0423±0.0001	0.0061±0.0023
1-2C7	1	1	0.0559±0.0119	0.0280±0.0008	0.0229±0.0115	0.0231±0.0178	0.0532±0.0362	BDL	BDL	BDL	BDL	0.0489±0.0104	0.0444±0.0141	0.0495±0.0109	0.0746±0.0209	0.0297±0.0374	0.0793±0.0030	0.0064±0.0060	0.0087±0.0002	0.3657±0.1384	0.0175±0.0006	0.0091±0.0019
1-1G2	1	1	0.0725±0.0129	0.0362±0.0162	0.0212±0.0178	0.0198±0.0143	0.0719±0.0442	BDL	BDL	BDL	BDL	0.0510±0.0065	0.0475±0.0136	0.0357±0.0040	0.0613±0.0116	0.0444±0.0540	0.0366±0.0069	0.0084±0.0049	0.0093±0.0015	0.3347±0.0117	0.0166±0.0040	0.0060±0.0009
1-2D8	1	1	0.0441±0.0012	0.0417±0.0094	0.0185±0.0095	0.0235±0.0212	0.0537±0.0250	BDL	BDL	BDL	BDL	0.0398±0.0083	0.0262±0.0144	0.0352±0.0065	0.0418±0.0161	0.0310±0.0624	0.0488±0.0077	0.0023±0.0016	0.0054±0.0011	0.3513±0.0416	0.0075±0.0007	0.0051±0.0005
1-2F2	1	1	0.0454±0.0070	0.0303±0.0043	0.0190±0.0076	0.0125±0.0132	0.0583±0.0458	BDL	BDL	BDL	BDL	0.0594±0.0146	0.0429±0.0138	0.0395±0.0164	0.0504±0.0161	0.0410±0.0169	0.0383±0.0046	0.0075±0.0035	0.0055±0.0007	4.9122±0.1583	0.0166±0.0005	0.0091±0.0018
1-2B3	1	1	0.0767±0.0283	0.0547±0.0096	0.0471±0.0103	0.0333±0.0276	0.0809±0.0225	BDL	BDL	BDL	BDL	0.0882±0.0593	0.0438±0.0218	0.0633±0.0187	0.0838±0.0331	0.0486±0.0407	0.1248±0.0586	0.0060±0.0026	0.0114±0.0039	0.0224±0.0090	0.0215±0.0073	0.0100±0.0057
1-1C7-4	1	1	0.0705±0.0070	0.0612±0.0043	0.0385±0.0076	0.0258±0.0132	0.0791±0.0458	BDL	BDL	BDL	BDL	0.0585±0.0146	0.0562±0.0138	0.0416±0.0164	0.0815±0.0161	0.0492±0.0621	0.1063±0.0046	0.0061±0.0034	0.0097±0.0007	0.0467±0.0058	0.0467±0.0081	0.0048±0.0018
1-G1	1	1	0.0791±0.0289	0.0584±0.0310	0.0388±0.0212	0.0498±0.0293	0.1284±0.0597	BDL	BDL	BDL	BDL	0.0852±0.0090	0.0777±0.0349	0.0916±0.0275	0.1243±0.0563	0.0580±0.0557	0.1576±0.0334	0.0059±0.0035	0.0130±0.0047	0.0157±0.0070	0.0289±0.0218	0.0145±0.0105
4-1H1	1	1	0.5826±0.0683	0.1015±0.0169	0.1177±0.0325	0.0795±0.0299	0.1208±0.0216	BDL	BDL	BDL	BDL	0.0981±0.0088	0.1158±0.0056	0.1280±0.0222	0.1755±0.0294	0.0515±0.0107	0.1492±0.0093	0.1176±0.0068	0.0222±0.0008	0.0399±0.0339	0.0247±0.0135	0.0202±0.0008
4-1E1-4	1	1	0.2010±0.0343	0.1056±0.0250	0.1002±0.0120	0.0752±0.0391	0.1288±0.0033	BDL	BDL	BDL	BDL	0.0945±0.0132	0.0940±0.0037	0.0968±0.0195	0.2333±0.0910	0.0494±0.0243	0.1403±0.0266	0.1343±0.0088	0.0289±0.0115	0.0416±0.0211	0.0516±0.0109	0.0266±0.0051
4-F10-1	1	1	0.0288±0.0018	0.0152±0.0040	0.0108±0.0077	0.0082±0.0009	0.0639±0.0126	BDL	BDL	BDL	BDL	0.0339±0.0110	0.0302±0.0108	0.0265±0.0180	0.0371±0.0180	0.0233±0.0053	0.0399±0.0149	0.0124±0.0029	0.0046±0.0020	0.0089±0.0010	0.0142±0.0041	0.0028±0.0015
2-2H5-1	1	1	0.0725±0.0044	0.0525±0.0026	0.0195±0.0146	0.0207±0.0214	0.0764±0.0460	BDL	BDL	BDL	BDL	0.0447±0.0104	0.0390±0.0297	0.0505±0.0138	0.0502±0.0103	0.0438±0.0143	0.1332±0.0217	0.0177±0.0016	0.0053±0.0006	0.0301±0.0036	0.0112±0.0042	0.0040±0.0008
1-2F8	1	1	0.0572±0.0194	0.0444±0.0285	0.0386±0.0183	0.0137±0.0151	0.0367±0.0285	BDL	BDL	BDL	BDL	0.0339±0.0140	0.0445±0.0077	0.0457±0.0152	0.0717±0.0484	0.0303±0.0028	0.5382±0.1844	0.1388±0.0097	0.0149±0.0041	BDL	0.6643±0.1685	0.0062±0.0028
1-2D3-3	1	1	0.0705±0.0432	0.0571±0.0183	0.0495±0.0019	0.0187±0.0112	0.0552±0.0302	BDL	BDL	BDL	BDL	0.0389±0.0179	0.0434±0.0094	0.0398±0.0089	0.0570±0.0307	0.0310±0.0345	1.1269±0.1167	0.2311±0.0893	0.0240±0.0102	7.3431±2.6368	0.8642±0.4177	0.0074±0.0009
2-2F1	1	1	0.0421±0.0375	0.0570±0.0043	0.0325±0.0246	0.0310±0.0327	0.1025±0.0320	BDL	BDL	BDL	BDL	0.0680±0.0123	0.0682±0.0278	0.0706±0.0226	0.0992±0.0553	0.0716±0.0365	0.1973±0.0917	0.0460±0.0021	0.0210±0.0126	0.0579±0.1036	0.0711±0.0257	0.0115±0.0067
1-1C2	1	1	0.0624±0.0102	0.0325±0.0071	0.0218±0.0118	0.0228±0.0203	0.0571±0.0450	BDL	BDL	BDL	BDL	0.0479±0.0057	0.0454±0.0190	0.0431±0.0129	0.4611±0.7128	0.0245±0.0584	0.0705±0.0171	0.0058±0.0029	0.0063±0.0012	0.2777±0.0482	0.0171±0.0018	0.0058±0.0014
4-2E10	0.4958	1	0.0667±0.0127	0.0543±0.0093	0.0457±0.0123	0.0509±0.0280	0.0753±0.0257	0.2252±0.0345	BDL	BDL	BDL	0.0524±0.0213	0.0597±0.0342	0.0706±0.0465	0.0826±0.0248	0.0337±0.0107	0.0984±0.0167	0.0801±0.0036	0.0124±0.0026	0.0153±0.0087	0.0081±0.0034	0.0104±0.0037
Nb70	0.5952	0.7893	0.2631±0.0490	0.2324±0.0656	0.2382±0.0427	0.1737±0.0742	0.3696±0.0143	0.4220±0.1282	3.6383±0.3146	0.2045±0.0844	0.0798±0.0258	0.2141±0.0357	0.3450±0.0434	0.3427±0.0172	0.3696±0.3274	0.1747±0.0378	0.2135±0.0656	0.0260±0.0056	0.0220±0.0053	0.0793±0.1198	0.0541±0.0068	0.0170±0.0063
Nb3	0.2741	1	0.2308±0.1274	0.1603±0.0774	0.1825±0.0615	0.1044±0.0173	0.2494±0.0015	3.0691±0.3757	BDL	BDL	BDL	0.2012±0.0328	0.3075±0.0085	0.2652±0.0001	0.2494±0.5799	0.1444±0.0728	0.1765±0.0400	0.0176±0.0083	0.0157±0.0050	0.0259±0.0180	0.0227±0.0057	0.0102±0.0002
Nb7	0.3183	1	0.2571±0.1289	0.2417±0.0046	0.2016±0.0265	0.1500±0.0085	0.3895±0.1352	1.1550±0.1353	BDL	BDL	BDL	0.2887±0.0385	0.3579±0.1410	0.2272±0.1970	0.3895±0.5257	0.1633±0.0228	0.2269±0.0251	0.0356±0.0497	0.0256±0.0094	0.0231±0.0183	0.0354±0.0174	0.0287±0.0188
3-2A2-4	0.5388	0.4808	0.0418±0.0044	0.0236±0.0048	0.0407±0.0248	0.0201±0.0121	0.0208±0.0105	0.0317±0.0124	0.0467±0.0166	0.1700±0.0936	0.1532±0.0580	0.0261±0.0050	0.0296±0.0173	0.0336±0.0104	0.0540±0.0149	0.0385±0.0738	0.0420±0.0064	0.0156±0.0108	0.0339±0.0275	0.5007±0.0605	0.0503±0.0175	0.0373±0.0148
4-1A10-1	0.5167	0.573	0.0365±0.0037	0.0205±0.0089	0.0329±0.0549	0.0294±0.0051	0.0286±0.0050	0.0095±0.0059	0.0417±0.0155	0.0205±0.0328	0.0472±0.0033	0.0368±0.0431	0.0391±0.0268	0.0507±0.0026	0.0427±0.0105	0.0386±0.0127	0.0371±0.0042	0.0583±0.0015	0.0153±0.0052	0.3133±0.0639	0.0373±0.0254	0.0310±0.0061
4-1A10-4	0.4958	0.5975	0.0425±0.0097	0.0264±0.0065	0.0270±0.0142	0.0513±0.0111	0.0318±0.0065	0.0469±0.0214	0.1482±0.0813	0.1762±0.0935	0.2686±0.1254	0.0242±0.0212	0.0285±0.0161	0.0309±0.0024	0.0883±0.0354	0.0325±0.0043	0.0592±0.0013	0.0395±0.0065	0.0414±0.0018	0.3475±0.0882	0.0983±0.0193	0.0422±0.0205
1-E1-1	1	0	0.0226±0.0041	0.0100±0.0016	0.1176±0.0035	0.1353±0.0335	0.0235±0.0207	BDL	3.5501±1.8514	1.3235±1.4091	BDL	0.0081±0.0046	0.0275±0.0130	0.0239±0.0112	0.0073±0.0045	0.0105±0.0139	0.0220±0.0015	BDL	0.0074±0.0024	BDL	BDL	BDL
1-C2	1	0.0924	0.0052±0.0024	0.0060±0.0005	BDL	10.3595±0.0002	0.0043±0.0002	0.4458±1.9124	BDL	BDL	BDL	2.3914±1.9506	BDL	BDL	0.2853±0.1212	0.0174±0.0332	0.0046±0.0004	BDL	0.0031±0.0016	BDL	BDL	2.8394±0.9178
1-C3-4	0.9271	0.0912	0.0193±0.0017	0.0013±0.0005	BDL	14.6794±4.3574	0.0114±0.0077	BDL	BDL	BDL	BDL	BDL	BDL	BDL	3.5508±2.8097	0.0151±0.0035	0.0031±0.0013	BDL	0.0046±0.0032	BDL	BDL	2.4327±2.1685
1-2D3-1	1	0	0.0100±0.0039	0.0042±0.0021	BDL	BDL	0.0921±0.0689	BDL	BDL	BDL	BDL	0.2781±0.0179	BDL	BDL	0.2979±0.1271	0.1017±0.0481	0.0098±0.0049	BDL	0.0099±0.0073	BDL	BDL	4.2055±2.2157
3-2D7-2	1	0.0396	0.0134±0.0060	0.0411±0.0272	BDL	9.4262±5.2642	0.3810±0.3591	BDL	BDL	BDL	BDL	0.0528±0.2644	BDL	BDL	BDL	1.5963±0.2644	0.0116±0.0008	BDL	0.0058±0.0010	BDL	BDL	BDL
1-1G9	1	0.0333	0.0136±0.0039	0.0019±0.0003	1.7200±0.4175	1.4834±0.1644	0.0061±0.0049	BDL	BDL	BDL	BDL	0.0049±0.0022	0.0993±0.0238	0.1299±0.0490	0.0031±0.0016	0.0017±0.0001	0.0133±0.0005	BDL	0.0046±0.0029	BDL	BDL	1.3705±2.6586

## Sheet: Figure 2b
1-2C7	Concentration (ug/ml)	WT		Concentration (ug/ml)	Alpha		Concentration (ug/ml)	Beta		Concentration (ug/ml)	Delta		Concentration (ug/ml)	Omicron
	22.2222	100	100	22.2222	100	96.2	22.2222	99	100	22.2222	100	100	50	4	-12.4
	7.40741	100	100	5.55556	99	95.2	7.40741	99	100	7.40741	100	100	16.6667	-15.1	22.2
	2.46914	97.73	97.73	1.38889	96.2	99	2.46914	100	100	2.46914	100	100	5.55556	-11.1	-8
	0.823045	75	86.36	0.347222	52.1	67.4	0.823045	97.1	96.2	0.823045	97.2	88.1	1.85185	3.1	-17.8
	0.274348	44.32	57.95	0.0868055	14.7	27.2	0.274348	68.3	73.1	0.274348	55.9	47.6	0.617284	-10.7	-3.6
	0.0914495	46.59	32.95	0.0217014	-0.6	-3.5	0.0914495	38.6	38.6	0.0914495	61.4	33.8	0.205761	-5.3	5.3
	0.0304832	19.32	13.64				0.0304832	51	14.6	0.0304832	30.2	31.1	0.068587	3.1	9.3
	0.010161	25	-3.41				0.010161	4	-4.6	0.010161	20.1	7.2	0.022862	-3.6	9.3
Nb70	Concentration (ug/ml)	WT		Concentration (ug/ml)	Alpha		Concentration (ug/ml)	Beta		Concentration (ug/ml)	Delta		Concentration (ug/ml)	Omicron
	44.4444	100	100	44.4444	100	98.5	44.4444	100	99	44.4444	99.12	100	50	99.56	100
	14.8148	98.8	100	11.1111	100	97.8	14.8148	98	100	14.8148	100	100	16.6667	99.56	99.56
	4.93827	81.6	86.2	2.77778	81.4	70.9	4.93827	89.2	95.1	4.93827	94.71	100	5.55556	90.85	94.77
	1.64609	60.8	62	0.694444	32.2	27	1.64609	45.9	56.8	1.64609	61.23	57.71	1.85185	55.1	49.43
	0.548697	37.8	-9.4	0.173611	-8.1	18.8	0.548697	18.4	11.5	0.548697	25.99	33.04	0.617284	46.38	31.12
	0.182899	44.7	-7.1	0.0434028	-13	3.11	0.182899	4.67	18.4	0.182899	17.18	2.203	0.205761	23.71	34.18
	0.0609663	15.9	20.5				0.0609663	17.4	-0.2	0.0609663	4.846	-5.73	0.068587	11.07	4.534
	0.0203221	2.1	-8.3				0.0203221	21.4	-30	0.0203221	9.251	-48	0.022862	3.662	5.405
3-2A2-4	Concentration (ug/ml)	WT		Concentration (ug/ml)	Alpha		Concentration (ug/ml)	Beta		Concentration (ug/ml)	Delta		Concentration (ug/ml)	Omicron
	22.2222	100	100	22.2222	100	96.2	22.2222	100	100	22.2222	99.12	100	15	99.6	99.6
	7.40741	100	100	5.55556	99	98.1	7.40741	99	100	7.40741	100	98.24	5	94.8	90.1
	2.46914	98.8	100	1.38889	94.2	97.1	2.46914	100	100	2.46914	99.12	98.24	1.667	93.3	93.3
	0.823045	98.8	98.8	0.347222	90.4	91.4	0.823045	100	95.2	0.823045	100	100	0.556	92.5	84.9
	0.274348	86.2	93.1	0.0868055	23.3	48.2	0.274348	93.3	92.3	0.274348	88.55	92.07	0.185	73	70.2
	0.0914495	58.5	28.6	0.0217014	3.19	35.8	0.0914495	48.2	42.4	0.0914495	28.63	37.44	0.062	58.7	50
	0.0304832	17.1	-8.3				0.0304832	23.2	8.8	0.0304832	34.8	38.33	0.021	51.6	36.9
	0.010161	-2.5	5.5				0.010161	23.2	7.8	0.010161	5.727	11.89	0.007	27	29

## Sheet: Figure 4e
Concentration (μg/ml)	G339D		S371L		S373P		S371L+S373P+S375F		WT D614G		Omicron BA.1		Omicron BA.2		Concentration (μg/ml)	S371F		T376A		R408S		Omicron BA.2.12.1		Omicron BA.4/5
8.88889	99.9565	99.9771	87.0957	72.4599	96.927	97.6519	-16.5439	-4.10829	99.6498	99.9032	-43.6043	-21.1812	-26.3559	-8.05693	13.3333	39.1311	25.7363	99.2085	99.7746	100.419	99.9568	-0.853241	30.5594	24.9412	12.3706
2.96296	99.9414	99.9142	56.9297	45.5555	91.5308	92.0482	-28.7035	-59.1274	99.7692	99.971	-0.877093	-3.78786	11.949	21.1317	4.44444	13.529	5.34602	99.9379	99.9752	100.133	99.3165	-3.16745	49.3464	50.947	30.8483
0.987654	98.1522	98.3722	23.9293	12.1792	74.1384	74.3711	-3.40104	-36.734	99.7267	99.9489	19.1231	-3.79171	6.76859	10.7383	1.48148	3.45326	-7.86535	100.099	99.5809	99.9478	100.208	-10.5371	30.1025	34.6844	17.1431
0.329218	79.0016	79.8545	16.0791	7.36221	47.2504	49.3663	2.0021	2.95182	99.2518	97.5124	28.1764	7.64701	22.5865	11.9377	0.493827	21.6298	-15.4048	99.7396	100.134	100.198	99.8608	25.4485	-3.81219	23.6025	28.6032
0.109739	27.2584	28.3317	1.59187	-3.55148	17.8583	26.6366	-2.09333	14.2031	76.2396	79.881	20.7556	-1.77667	35.4992	11.3492	0.164609	-7.84163	-11.7189	85.4653	87.867	96.4297	93.9174	17.8526	26.4177	2.33924	28.2009
0.0365798	3.38524	2.15699	7.71238	-3.48303	11.9471	12.182	16.0016	-21.6554	28.0681	38.8707	19.9215	13.2672	34.5169	12.5431	0.0548697	14.9395	-8.44725	51.5716	47.8763	65.8811	66.1124	-29.1575	23.066	17.3772	30.3801
0.0121933	-0.911308	-1.17828	8.29815	-1.08018	-1.43699	-0.545552	12.0531	-6.81345	9.46153	24.7492	28.7866	17.5198	30.9838	20.281	0.0182899	32.572	-20.4553	10.4992	10.8647	20.4948	16.3159	-25.7246	54.2267	43.7072	49.6983
0.00406442	2.40684	1.12637	0.572381	-11.9473	5.2679	1.47695	4.75435	19.5225	4.86084	20.0173	27.8978	14.9104	26.5405	10.5425	0.00609663	-12.9459	-18.3554	-1.76542	0.116119	4.50032	-13.7343	-2.25799	8.9971	9.20088	17.4913
0.00135481	2.93611	0.888862	6.14493	-14.9545	-4.10885	6.46937	0.422499	-11.7203	-9.4216	9.90365	34.98	16.6296	36.9822	22.276	0.00203222	22.2797	-28.8834	-15.189	-15.511	-10.7732	-19.8273
0.0004516	2.50758	1.32362	6.20008	-11.4466	6.76938	7.12652	6.91865	0.88959	-8.72342	4.04007	39.3205	13.0299	23.0344	22.5111	0.0006774	-6.71578	-12.3782	-15.1008	-19.2213	-12.6199	-33.161

## Sheet: Figure 4f
Concentration (μg/ml)	G339D		S371L		S373P		S371L+S373P+S375F		WT D614G		Omicron BA.1		Omicron BA.2.12.1		Omicron BA.4/5		Concentration (μg/ml)	S371F		T376A		R408S		Omicron BA.2
13.3333	99.546	99.3472	43.718	40.4204	99.8731	100.054	92.0003	92.8651	99.5848	99.3809	94.1135	96.0139	99.7725	95.9312	98.6831	99.0176	22.2222	-7.1522	-40.708	100.209	99.0785	100.398	100.199	80.2155	83.6258
4.44444	91.7789	91.3965	22.0164	7.37598	98.2174	98.9625	91.681	81.2195	98.8908	97.0407	81.5787	88.5518	99.2084	98.2833	99.9323	99.1672	7.40741	-33.4042	-27.0301	98.155	98.0959	97.0711	98.4513	63.3144	60.8772
1.48148	62.447	56.8482	-1.65333	-11.9141	77.9799	83.7945	71.66	74.2565	89.5098	77.3338	44.6612	67.0208	98.8267	95.4086	97.3497	97.6954	2.46914	-48.6617	-43.8562	92.7104	91.2472	75.8858	74.5198	48.5163	42.7957
0.493827	30.1747	29.1677	-9.93848	-1.93405	55.7043	57.1393	29.0228	27.8138	47.337	45.7434	26.5657	48.4154	76.1731	74.0201	90.4871	90.8367	0.823045	-10.9915	0.0203586	67.276	70.493	50.4172	36.6336	46.9425	37.9212
0.164609	10.7239	13.444	5.31491	0.0228187	21.0092	32.2112	43.7624	38.5738	-7.3611	16.6421	4.94898	29.9962	31.123	72.5517	64.6147	69.0509	0.274348	-9.31378	-19.5808	23.323	36.4183	27.315	19.4532	32.2626	18.8551
0.0548697	0.455118	5.75799	12.4159	3.45211	15.1624	18.8405	17.4816	17.5269	-19.2931	-4.24766	1.0335	24.2035	12.0659	47.7285	45.8595	43.1311	0.09145	3.16863	14.6786	-0.101682	-15.8392	2.85823	-19.9525	23.6541	30.1209
0.0182899	6.95389	5.42989	10.5699	-8.52204	17.0848	20.8333	-2.29318	6.88219	-37.4686	-4.49274	-6.16329	15.3886	28.5303	47.7077	25.4831	16.9707	0.0304833	-26.7692	-8.04087	8.36617	-14.2746	-14.3092	-13.4862	34.0428	26.5188
0.00609663	6.62833	3.43259	10.3584	-0.55602	13.2989	22.5192	17.3897	-4.33877	-35.3266	-13.162	-6.37101	18.2774	-12.442	21.9761	32.7899	14.352	0.0101617	-37.2213	-18.9752	-18.7589	-9.75311	-23.2011	-29.3146	22.2412	33.2162
0.00203222	5.75878	3.37172	6.26704	-0.997947	11.8973	10.1746	3.59397	9.05966	-39.5931	-14.5677	-9.89977	24.7323					0.00338667	-69.3745	-32.1866	-9.91817	-15.9802	-13.0187	-20.3499	15.032	30.4359
0.0006774	-1.03272	0.739177	6.02478	4.73373	7.74447	5.92657	18.9262	14.8521	-22.5133	-19.5519	-2.89378	17.2105					0.00112833	-6.55449	-25.6418	-19.4023	-26.2723	-28.4174	-26.6385	28.3407	33.192

## Sheet: Figure 4g
Concentration (μg/ml)	G339D		S371L		S373P		S371L+S373P+S375F		WT D614G		Concentration (μg/ml)	S371F		T376A		R408S		Omicron BA.1		Omicron BA.2		Omicron BA.2.12.1		Omicron BA.4/5
8.88889	95.8467	94.6744	96.4973	97.4286	98.723	99.1014	98.3107	98.3107	98.7119	99.0322	13.3333	93.9199	95.275	98.0582	99.2149	100.001	100.206	99.039	97.7389	97.7854	96.0916	98.6095	100.945	95.6805	91.2625
2.96296	92.1394	92.1453	95.6594	94.4979	98.7071	98.8942	93.4448	84.8345	98.0291	98.5316	4.44444	94.6473	97.2215	98.5429	99.8606	100.031	100.161	98.3746	99.3671	98.5594	97.613	89.057	88.4867	82.5495	92.4614
0.987654	76.7682	73.7282	93.6224	88.7132	97.1885	96.4044	84.4329	96.1283	95.7512	97.7232	1.48148	86.2951	88.0724	97.9195	99.5214	99.678	100.763	96.3568	95.3827	97.1264	96.3635	91.5594	90.2467	87.7231	85.8918
0.329218	49.9635	49.8518	73.9865	74.7384	87.649	84.9692	81.8073	86.7754	94.0488	94.4032	0.493827	76.9467	86.0263	99.671	99.0871	99.9491	98.0552	89.0524	89.3415	94.972	92.9092	96.7019	85.1484	73.3193	77.376
0.109739	22.795	24.2262	36.1104	45.3533	61.5479	61.0407	80.454	77.8957	81.6708	78.0921	0.164609	68.2498	70.4098	97.3225	100.16	99.3112	98.657	68.6813	74.4251	72.5947	66.6402	48.6001	79.0718	69.3775	45.6203
0.0365798	10.3104	5.35605	15.7147	12.3267	38.2913	28.9127	32.7077	32.7077	50.4458	50.4217	0.0548697	36.0729	41.4682	85.3925	91.1613	88.752	88.6217	44.0571	48.1912	53.4496	57.2607	41.3337	38.8558	26.5192	34.3945
0.0121933	1.87692	6.41692	15.5181	10.1401	20.4324	17.0154	24.9426	42.5103	32.5839	36.7459	0.0182899	20.9388	-0.232642	59.6871	57.9001	49.957	51.6067	35.1532	35.4198	46.0295	22.635	22.5875	34.377	3.00011	-13.5142
0.00406442	0.410779	2.28911	5.85657	7.27795	21.6067	18.2474	36.1746	25.139	23.3377	26.884	0.00609663	-1.42807	33.0085	26.3859	18.2022	2.00462	4.47606	1.81175	11.7697	32.5688	14.7488	22.3466	24.7065	-17.1357	31.5696
0.00135481	4.83579	1.49248	-5.99602	-2.72312	13.2974	6.60584	-26.5848	14.4397	21.0106	16.6403	0.00203222	-22.4619	-28.5466	-1.38666	5.88033	-5.4047	-2.99707	1.00789	19.3509	23.1282	29.011
0.0004516	-1.35045	-1.50271	2.90169	3.9232	10.8357	7.94353	26.2706	2.38774	24.8076	10.4278	0.0006774	-20.0647	-0.967924	-13.8008	-22.9716	-27.4104	-12.9815	-15.9058	-2.56023	35.3246	12.3116

## Sheet: Figure 6b
Days post inoculation	Untreated	3-2A2-4
0	100	100
1	100	100
2	100	100
3	100	100
4	100	100
5	100	100
6	100	100
7	100	100
8	100	100
9	100	100
10	100	100
11	83.3333	100
12	83.3333	100
13	83.3333	100
14	83.3333	100

## Sheet: Figure 5b
lane	3	4	5	6	7	8
Integrated density	434404	633606	618075	603262	410278	457367

## Sheet: Figure 6c
Days post inoculation	Untreated						3-2A2-4
0	100	100	100	100	100	100	100	100	100	100	100	100
1	97.6303	93.9252	92.6267	99.0654	96.875	95.9799	93.5644	91.7391	93.6364	95.7346	94.3662	96.0591
2	100	93.9252	89.8618	96.729	96.875	96.9849	91.5842	91.7391	93.1818	94.7867	94.8357	94.5813
3	99.0521	95.3271	88.0184	96.2617	100	100	92.5743	92.6087	91.8182	97.6303	96.2441	96.5517
4	99.0521	94.3925	88.0184	98.5981	103.125	98.995	93.0693	92.6087	91.3636	100	97.1831	99.0148
5	98.5782	93.4579	89.8618	96.729	102.604	97.9899	92.5743	91.3043	95	99.5261	96.2441	98.0296
6	99.5261	96.729	91.7051	96.729	99.4792	98.4925	94.0594	93.913	95	98.5782	96.7136	95.5665
7	100.474	96.729	86.6359	96.729	93.75	99.4975	94.0594	94.3478	94.5455	103.317	100	99.5074
8	101.896	96.729	81.5668	96.729	86.4583	100.502	94.5545	93.913	95.4545	104.739	100.469	100
9	101.896	95.3271	81.5668	97.1963	78.125	100	94.5545	94.3478	94.5455	104.265	98.5915	99.5074
10	102.37	95.3271	82.4885	96.729	72.3958	99.4975	93.0693	94.3478	96.8182	101.422	98.1221	98.0296
11	100.948	96.2617	83.4101	98.1308		103.518	94.0594	94.7826	99.0909	103.317	97.6526	98.0296
12	102.37	99.0654	84.7926	99.0654		103.015	94.5545	93.913	98.6364	105.213	100.469	99.0148
13	101.896	98.5981	85.2535	97.6636		102.01	97.0297	94.7826	97.2727	107.583	101.409	100
14	103.791	96.729	85.2535	99.5327		105.528	95.5446	95.2174	98.1818	108.057	100	98.5222

## Sheet: Figure 6d
Untreated	3-2A2-4
1080	10
1200	10
840	10
1080	10
120	10
460	10

[truncated: 11 more sheets: Figure 6e, Figure 6f, Figure 6g, Figure S2, Figure S3, Figure S4b, Figure S4c, Figure S4d, Figure S4e, Figure S4f, Figure S4g]
